# Supplementary material for: Linearity of Age at Cancer Onset Worldwide: 25-Year Population-Based Cancer Registry Study
Source: Cancers (Basel). 2021 Nov 8;13(21):5589. doi: 10.3390/cancers13215589 (PMC8583131; doi:10.3390/cancers13215589)
Supplement: Supplementary file 1 [file cancers-13-05589-s001.zip]

Archive with 1 entries (1 files):
- cancers-1431313-supplementary.pdf
